# Supplementary material for: A set of vectors and strains for chromosomal integration in fission yeast
Source: Sci Rep. 2023 Jun 8;13:9295. doi: 10.1038/s41598-023-36267-1 (PMC10250367; doi:10.1038/s41598-023-36267-1)
Supplement: Supplementary file 2 — Supplementary Information. [file 41598_2023_36267_MOESM2_ESM.zip]

Archive with 15 entries (15 files):
- arg3-1_R12_Fw.pdf
- arg3-1_R12_inside.pdf
- arg3-1_R12_Rv.pdf
- arg3-1_R13_Fw.pdf
- arg3-1_R13_inside.pdf
- arg3-1_R13_Rv.pdf
- arg3-2_R21_Rv.pdf
- arg3-2_R25_Rv.pdf
- arg3-2_R26_Rv.pdf
- lys1-2_K22_Fw.pdf
- lys1-2_K22_Rv.pdf
- lys1-2_K23_Fw.pdf
- lys1-2_K23_Rv.pdf
- lys1-2_K24_Fw.pdf
- lys1-2_K24_Rv.pdf
